# Supplementary material for: Retinal nerve fibre layer thickness is associated with attention and predicts risk states of dementia
Source: Brain Commun. 2025 Dec 5;7(6):fcaf464. doi: 10.1093/braincomms/fcaf464 (PMC12679710; doi:10.1093/braincomms/fcaf464)
Supplement: fcaf464_Supplementary_Data [file fcaf464_supplementary_data.zip › Supplementary-Table-1.xlsx]

## Sheet: sampleA
dimension	rnfltcoef1	rnfltcoef2	rnfltcoef3	rnfltcoef4	rnfltcoef5	rnfltcoef6	rnfltcoef7	rnfltcoef8	rnfltcoef9	rnfltcoef10	rnfltcoef11	rnfltcoef12	rnfltcoef13	rnfltcoef14	rnfltcoef15	rnfltcoef16	rnfltcoef17	rnfltcoef18	rnfltcoef19	rnfltcoef20	rnfltcoef21	rnfltcoef22	rnfltcoef23	rnfltcoef24	rnfltcoef25	rnfltcoef26	rnfltcoef27	rnfltcoef28	rnfltcoef29	rnfltcoef30	rnfltcoef31	rnfltcoef32	rnfltcoef33	rnfltcoef34	rnfltcoef35	rnfltcoef36	rnfltcoef37	rnfltcoef38	rnfltcoef39	rnfltcoef40	rnfltcoef41	rnfltcoef42	rnfltcoef43	rnfltcoef44	rnfltcoef45	rnfltcoef46	rnfltcoef47	rnfltcoef48	rnfltcoef49
Attention	0.201179	0.2336	0.274964	0.295358	0.337191	0.36555	0.40387	0.432616	0.46785	0.509289	0.54537	0.573622	0.583049	0.608035	0.61868	0.631016	0.631758	0.642975	0.649545	0.670765	0.676797	0.688304	0.720196	0.732476	0.72005	0.752526	0.760663	0.755923	0.787992	0.795336	0.81719	0.835046	0.859825	0.877371	0.893935	0.915454	0.941541	0.945719	0.929619	0.921205	0.910541	0.874927	0.839734	0.807811	0.780677	0.764779	0.738203	0.7045	0.686926
Executive function	-0.0900559	-0.089861	-0.0985707	-0.10594	-0.110782	-0.141061	-0.152341	-0.171183	-0.198149	-0.218667	-0.230183	-0.25927	-0.261588	-0.269833	-0.27786	-0.299399	-0.298345	-0.314492	-0.31052	-0.307367	-0.286382	-0.282282	-0.268705	-0.250957	-0.247441	-0.227186	-0.207208	-0.209041	-0.184128	-0.187202	-0.178287	-0.183585	-0.189518	-0.181924	-0.18003	-0.198499	-0.18913	-0.179137	-0.1603	-0.147914	-0.144271	-0.12544	-0.12012	-0.11571	-0.115055	-0.109877	-0.114558	-0.107633	-0.117541
Learning/memory	0.103022	0.0861444	0.0568071	0.0418444	0.0375042	0.0190483	0.0160332	0.0154137	0.0208984	0.0285296	0.0419517	0.0577789	0.0466612	0.0973836	0.0973604	0.109492	0.129445	0.137074	0.151228	0.155953	0.15556	0.172635	0.162683	0.177511	0.174423	0.158384	0.160229	0.132074	0.120607	0.0839509	0.0680792	0.0388063	0.019481	-0.00677676	-0.0269529	-0.0638299	-0.0828338	-0.10305	-0.121906	-0.156048	-0.173686	-0.178074	-0.20352	-0.237163	-0.261538	-0.261535	-0.287899	-0.295321	-0.314791
Perceptual-motor abilities	0.351128	0.365454	0.380386	0.403283	0.438386	0.431184	0.455625	0.472806	0.470318	0.490645	0.494184	0.484814	0.488961	0.460415	0.435135	0.409969	0.3926	0.358214	0.345791	0.330858	0.313492	0.303011	0.279602	0.274317	0.234184	0.211997	0.177897	0.137946	0.118736	0.104154	0.0992063	0.0774024	0.0804362	0.0727362	0.0868304	0.103025	0.10381	0.124239	0.119858	0.119578	0.132175	0.13669	0.124986	0.132498	0.129714	0.155894	0.175057	0.193783	0.224096
Language	-0.00627712	-0.0178853	-0.0131512	-0.0281112	-0.0327224	-0.0618662	-0.0438847	-0.0678408	-0.0907983	-0.0801628	-0.092993	-0.105318	-0.114488	-0.119804	-0.108681	-0.125639	-0.117654	-0.11376	-0.0898375	-0.11018	-0.0994498	-0.0923465	-0.0757811	-0.0575994	-0.0563312	-0.0385958	-0.00549441	9.8776e-05	0.0231269	0.031697	0.0465338	0.0545243	0.0637394	0.066531	0.0737513	0.0876747	0.102903	0.110449	0.131713	0.133911	0.140492	0.130149	0.119961	0.104537	0.0745674	0.0571035	0.0130706	-0.00668317	-0.0330741
Social Cognition	0.113571	0.100342	0.0962545	0.106152	0.122644	0.140336	0.166638	0.193109	0.221673	0.243165	0.258144	0.286409	0.28418	0.315746	0.301149	0.308247	0.301618	0.302484	0.30072	0.295468	0.306048	0.325255	0.313469	0.327151	0.312884	0.323973	0.32594	0.323873	0.347401	0.349382	0.334893	0.345637	0.339433	0.323073	0.296072	0.290355	0.261376	0.263027	0.250876	0.225414	0.229547	0.210273	0.213295	0.2173	0.182429	0.186892	0.181887	0.158759	0.136961
[truncated: 1,487 more columns]

## Sheet: sampleB
dimension	rnfltcoef1	rnfltcoef2	rnfltcoef3	rnfltcoef4	rnfltcoef5	rnfltcoef6	rnfltcoef7	rnfltcoef8	rnfltcoef9	rnfltcoef10	rnfltcoef11	rnfltcoef12	rnfltcoef13	rnfltcoef14	rnfltcoef15	rnfltcoef16	rnfltcoef17	rnfltcoef18	rnfltcoef19	rnfltcoef20	rnfltcoef21	rnfltcoef22	rnfltcoef23	rnfltcoef24	rnfltcoef25	rnfltcoef26	rnfltcoef27	rnfltcoef28	rnfltcoef29	rnfltcoef30	rnfltcoef31	rnfltcoef32	rnfltcoef33	rnfltcoef34	rnfltcoef35	rnfltcoef36	rnfltcoef37	rnfltcoef38	rnfltcoef39	rnfltcoef40	rnfltcoef41	rnfltcoef42	rnfltcoef43	rnfltcoef44	rnfltcoef45	rnfltcoef46	rnfltcoef47	rnfltcoef48	rnfltcoef49
Attention	0.0971204	0.121277	0.149093	0.148336	0.164901	0.183241	0.211888	0.229615	0.270912	0.318891	0.360848	0.390237	0.422414	0.452287	0.467042	0.480164	0.478592	0.484006	0.489462	0.494956	0.481246	0.485832	0.503788	0.499127	0.482938	0.512619	0.515953	0.514962	0.549373	0.565942	0.596413	0.630551	0.667059	0.698834	0.73971	0.780451	0.816932	0.834565	0.839738	0.843757	0.848402	0.827019	0.800501	0.778847	0.75137	0.737337	0.704275	0.664963	0.631359
Executive function	-0.117134	-0.130113	-0.135312	-0.135822	-0.138016	-0.165354	-0.173819	-0.193242	-0.231727	-0.251148	-0.270467	-0.306986	-0.326597	-0.340727	-0.369761	-0.390038	-0.397026	-0.420003	-0.420618	-0.419981	-0.403762	-0.3962	-0.386793	-0.366841	-0.354739	-0.338795	-0.318775	-0.314248	-0.282442	-0.282589	-0.271475	-0.276662	-0.2819	-0.264893	-0.254613	-0.263055	-0.235823	-0.20906	-0.190652	-0.162012	-0.142208	-0.123744	-0.107285	-0.0966994	-0.10051	-0.0983313	-0.104564	-0.106088	-0.125832
Learning/memory	0.0630179	0.0266796	-0.0172903	-0.0586499	-0.0580571	-0.0886801	-0.094691	-0.101893	-0.0861565	-0.0686149	-0.0495147	-0.0223294	-0.01809	0.044076	0.0331264	0.0479052	0.069016	0.0753814	0.0730467	0.0739987	0.0543707	0.0511319	0.0295638	0.0318355	0.0224509	-0.00658274	-0.00688405	-0.0373515	-0.0343121	-0.0676756	-0.0642522	-0.0651334	-0.0718258	-0.0763349	-0.0721136	-0.0795465	-0.0709729	-0.0739689	-0.0791736	-0.078876	-0.095693	-0.0867741	-0.100595	-0.138612	-0.165918	-0.166185	-0.200129	-0.210159	-0.261767
Perceptual-motor abilities	0.346665	0.377183	0.387421	0.415991	0.445805	0.433771	0.457303	0.458774	0.455258	0.462541	0.449481	0.43323	0.427614	0.388355	0.356255	0.328816	0.296786	0.255678	0.236562	0.208654	0.191522	0.174307	0.157483	0.155591	0.131025	0.123121	0.092351	0.0616751	0.0562139	0.0384649	0.0489123	0.0278234	0.0415162	0.0283134	0.0526869	0.0632205	0.0789091	0.107085	0.108731	0.129466	0.159613	0.177205	0.19295	0.22723	0.233554	0.2693	0.304956	0.320043	0.326943
Language	0.0837651	0.0701799	0.0655784	0.0406787	0.0250532	-0.00885969	-0.00631492	-0.0572733	-0.0725934	-0.0645733	-0.0856688	-0.114693	-0.113829	-0.126572	-0.123855	-0.150043	-0.148144	-0.158282	-0.145279	-0.175288	-0.185222	-0.192408	-0.181113	-0.175904	-0.175563	-0.160095	-0.128	-0.119603	-0.0790055	-0.0641353	-0.028378	-0.00710042	0.0180741	0.0331416	0.0573898	0.0864105	0.102503	0.121289	0.141405	0.146384	0.157276	0.140681	0.133275	0.11514	0.087425	0.0754429	0.02761	0.0130028	-0.0246073
Social Cognition	0.236153	0.195168	0.163472	0.15053	0.130179	0.118265	0.103283	0.0901546	0.0933151	0.0942404	0.0859786	0.0943688	0.0792237	0.0937611	0.0669303	0.0737869	0.0535753	0.0521676	0.0486356	0.0454404	0.058952	0.0941167	0.0696004	0.0994935	0.0987586	0.121586	0.128477	0.147022	0.16936	0.17761	0.172421	0.192452	0.196039	0.179855	0.185008	0.183706	0.174322	0.183572	0.178528	0.183098	0.193526	0.166569	0.183558	0.186841	0.148777	0.152326	0.146669	0.114247	0.079159
[truncated: 1,487 more columns]
