# Supplementary material for: Retinal nerve fibre layer thickness is associated with attention and predicts risk states of dementia
Source: Brain Commun. 2025 Dec 5;7(6):fcaf464. doi: 10.1093/braincomms/fcaf464 (PMC12679710; doi:10.1093/braincomms/fcaf464)
Supplement: fcaf464_Supplementary_Data [file fcaf464_supplementary_data.zip › Supplementary-Table-2.xlsx]

## Sheet: ST2
cognitive domain	condition	rnfltcoef1	rnfltcoef2	rnfltcoef3	rnfltcoef4	rnfltcoef5	rnfltcoef6	rnfltcoef7	rnfltcoef8	rnfltcoef9	rnfltcoef10	rnfltcoef11	rnfltcoef12	rnfltcoef13	rnfltcoef14	rnfltcoef15	rnfltcoef16	rnfltcoef17	rnfltcoef18	rnfltcoef19	rnfltcoef20	rnfltcoef21	rnfltcoef22	rnfltcoef23	rnfltcoef24	rnfltcoef25	rnfltcoef26	rnfltcoef27	rnfltcoef28	rnfltcoef29	rnfltcoef30	rnfltcoef31	rnfltcoef32	rnfltcoef33	rnfltcoef34	rnfltcoef35	rnfltcoef36	rnfltcoef37	rnfltcoef38	rnfltcoef39	rnfltcoef40	rnfltcoef41	rnfltcoef42	rnfltcoef43	rnfltcoef44	rnfltcoef45	rnfltcoef46	rnfltcoef47	rnfltcoef48
attention	Sample A, all	-0.201179	-0.2336	-0.274964	-0.295358	-0.337191	-0.36555	-0.40387	-0.432616	-0.46785	-0.509289	-0.54537	-0.573622	-0.583049	-0.608035	-0.61868	-0.631016	-0.631758	-0.642975	-0.649545	-0.670765	-0.676797	-0.688304	-0.720196	-0.732476	-0.72005	-0.752526	-0.760663	-0.755923	-0.787992	-0.795336	-0.81719	-0.835046	-0.859825	-0.877371	-0.893935	-0.915454	-0.941541	-0.945719	-0.929619	-0.921205	-0.910541	-0.874927	-0.839734	-0.807811	-0.780677	-0.764779	-0.738203	-0.7045
attention	Sample A, male	-0.216752	-0.251369	-0.296284	-0.329034	-0.391156	-0.446265	-0.510895	-0.580803	-0.644751	-0.722969	-0.777998	-0.836914	-0.873802	-0.920806	-0.942253	-0.982743	-0.975703	-1.02257	-1.03914	-1.07849	-1.08946	-1.10665	-1.13378	-1.14626	-1.12535	-1.15236	-1.15758	-1.14562	-1.16827	-1.16738	-1.18317	-1.2083	-1.24859	-1.28251	-1.31661	-1.35563	-1.41458	-1.43964	-1.43836	-1.45289	-1.45105	-1.42188	-1.40676	-1.37948	-1.34216	-1.34421	-1.31516	-1.27746
attention	Sample A, female	-0.186801	-0.215602	-0.25388	-0.258403	-0.278398	-0.276082	-0.286673	-0.271174	-0.276103	-0.280005	-0.297785	-0.294313	-0.278356	-0.280856	-0.282445	-0.267112	-0.27652	-0.252681	-0.248384	-0.252264	-0.253756	-0.261411	-0.299264	-0.315103	-0.312506	-0.35372	-0.367919	-0.373778	-0.41729	-0.434764	-0.464567	-0.47544	-0.48494	-0.486951	-0.486596	-0.489387	-0.480862	-0.462432	-0.43174	-0.399972	-0.378308	-0.333922	-0.276535	-0.236764	-0.215346	-0.177645	-0.152271	-0.118471
attention	Sample B, all	-0.0971204	-0.121277	-0.149093	-0.148336	-0.164901	-0.183241	-0.211888	-0.229615	-0.270912	-0.318891	-0.360848	-0.390237	-0.422414	-0.452287	-0.467042	-0.480164	-0.478592	-0.484006	-0.489462	-0.494956	-0.481246	-0.485832	-0.503788	-0.499127	-0.482938	-0.512619	-0.515953	-0.514962	-0.549373	-0.565942	-0.596413	-0.630551	-0.667059	-0.698834	-0.73971	-0.780451	-0.816932	-0.834565	-0.839738	-0.843757	-0.848402	-0.827019	-0.800501	-0.778847	-0.75137	-0.737337	-0.704275	-0.664963
attention	Sample B, male	0.167103	0.150024	0.122702	0.117616	0.072479	0.0296589	-0.0151371	-0.0873923	-0.152362	-0.249709	-0.321239	-0.381929	-0.447887	-0.502012	-0.52989	-0.569046	-0.551942	-0.585529	-0.589397	-0.599963	-0.589085	-0.596719	-0.610537	-0.600258	-0.579465	-0.606469	-0.60757	-0.608537	-0.64209	-0.640919	-0.669025	-0.714222	-0.769384	-0.814965	-0.871017	-0.930363	-0.99301	-1.03467	-1.04949	-1.06973	-1.08222	-1.0615	-1.04945	-1.03827	-0.996527	-0.994231	-0.963151	-0.925669
attention	Sample B, female	-0.392466	-0.423852	-0.454081	-0.443339	-0.430108	-0.419458	-0.431712	-0.388267	-0.404051	-0.399992	-0.412249	-0.410046	-0.409648	-0.416213	-0.418808	-0.408057	-0.426621	-0.404838	-0.413441	-0.416012	-0.400071	-0.404624	-0.427231	-0.433164	-0.422093	-0.457367	-0.465947	-0.465459	-0.501988	-0.540089	-0.574899	-0.597467	-0.614186	-0.632481	-0.660758	-0.678538	-0.687581	-0.678791	-0.674558	-0.662175	-0.657424	-0.634283	-0.591719	-0.556454	-0.540003	-0.511597	-0.475364	-0.429901
executive function	Sample A, all	0.0900559	0.089861	0.0985707	0.10594	0.110782	0.141061	0.152341	0.171183	0.198149	0.218667	0.230183	0.25927	0.261588	0.269833	0.27786	0.299399	0.298345	0.314492	0.31052	0.307367	0.286382	0.282282	0.268705	0.250957	0.247441	0.227186	0.207208	0.209041	0.184128	0.187202	0.178287	0.183585	0.189518	0.181924	0.18003	0.198499	0.18913	0.179137	0.1603	0.147914	0.144271	0.12544	0.12012	0.11571	0.115055	0.109877	0.114558	0.107633
executive function	Sample A, male	0.039809	0.0554628	0.0701634	0.0781596	0.097798	0.140988	0.15942	0.186446	0.22579	0.255044	0.273685	0.310755	0.309602	0.313872	0.321441	0.331922	0.303105	0.292433	0.276996	0.249944	0.207554	0.189948	0.173031	0.160612	0.182498	0.173537	0.169962	0.185324	0.171296	0.194282	0.183161	0.209584	0.222911	0.224585	0.234157	0.254304	0.267123	0.257991	0.259189	0.277259	0.287868	0.287052	0.30537	0.307725	0.317401	0.320824	0.334367	0.331405
executive function	Sample A, female	0.111184	0.0913827	0.0943133	0.0990377	0.0866868	0.101271	0.106369	0.114213	0.129182	0.144195	0.149381	0.173116	0.183265	0.19814	0.210488	0.24799	0.278094	0.325354	0.334324	0.357003	0.358544	0.369642	0.359258	0.338088	0.308503	0.278972	0.24395	0.234215	0.199436	0.183514	0.178676	0.161826	0.161972	0.146123	0.135088	0.150858	0.118642	0.107032	0.0680141	0.0247474	0.00391322	-0.0366138	-0.0687316	-0.0833495	-0.0996179	-0.118496	-0.125619	-0.140125
executive function	Sample B, all	0.117134	0.130113	0.135312	0.135822	0.138016	0.165354	0.173819	0.193242	0.231727	0.251148	0.270467	0.306986	0.326597	0.340727	0.369761	0.390038	0.397026	0.420003	0.420618	0.419981	0.403762	0.3962	0.386793	0.366841	0.354739	0.338795	0.318775	0.314248	0.282442	0.282589	0.271475	0.276662	0.2819	0.264893	0.254613	0.263055	0.235823	0.20906	0.190652	0.162012	0.142208	0.123744	0.107285	0.0966994	0.10051	0.0983313	0.104564	0.106088
executive function	Sample B, male	0.0470595	0.0661293	0.0743444	0.0727815	0.0896925	0.131916	0.148621	0.173284	0.221327	0.255159	0.287384	0.328503	0.347484	0.353801	0.371246	0.393608	0.370592	0.367019	0.353685	0.332526	0.296142	0.279752	0.267258	0.24843	0.268079	0.25776	0.256079	0.265575	0.248836	0.276781	0.260841	0.28771	0.303351	0.306255	0.310453	0.328492	0.328604	0.309574	0.30689	0.304328	0.298297	0.299568	0.300667	0.299736	0.301	0.303707	0.315326	0.314065
executive function	Sample B, female	0.197742	0.200742	0.202712	0.202867	0.183718	0.187834	0.18624	0.195407	0.220733	0.223025	0.226321	0.260254	0.285684	0.314636	0.36266	0.385907	0.438506	0.502346	0.524602	0.554556	0.567339	0.575332	0.569954	0.552685	0.49719	0.475788	0.433389	0.412257	0.360831	0.324878	0.322749	0.298226	0.290189	0.246555	0.221871	0.213755	0.149678	0.112272	0.0728372	0.00968497	-0.0304324	-0.0777834	-0.11933	-0.145684	-0.142606	-0.153568	-0.15589	-0.153743
[truncated: 1,488 more columns]
