# Supplementary material for: Retinal nerve fibre layer thickness is associated with attention and predicts risk states of dementia
Source: Brain Commun. 2025 Dec 5;7(6):fcaf464. doi: 10.1093/braincomms/fcaf464 (PMC12679710; doi:10.1093/braincomms/fcaf464)
Supplement: fcaf464_Supplementary_Data [file fcaf464_supplementary_data.zip › Supplementary-Table-3.xlsx]

## Sheet: ST3
group	condition	rnfltcoef1	rnfltcoef2	rnfltcoef3	rnfltcoef4	rnfltcoef5	rnfltcoef6	rnfltcoef7	rnfltcoef8	rnfltcoef9	rnfltcoef10	rnfltcoef11	rnfltcoef12	rnfltcoef13	rnfltcoef14	rnfltcoef15	rnfltcoef16	rnfltcoef17	rnfltcoef18	rnfltcoef19	rnfltcoef20	rnfltcoef21	rnfltcoef22	rnfltcoef23	rnfltcoef24	rnfltcoef25	rnfltcoef26	rnfltcoef27	rnfltcoef28	rnfltcoef29	rnfltcoef30	rnfltcoef31	rnfltcoef32	rnfltcoef33	rnfltcoef34	rnfltcoef35	rnfltcoef36	rnfltcoef37	rnfltcoef38	rnfltcoef39	rnfltcoef40	rnfltcoef41	rnfltcoef42	rnfltcoef43	rnfltcoef44	rnfltcoef45	rnfltcoef46	rnfltcoef47	rnfltcoef48
MCI	Sample A, all	0.573667	0.574028	0.574843	0.575927	0.5773	0.577536	0.578044	0.579161	0.578734	0.579122	0.578882	0.578324	0.576704	0.576211	0.575697	0.575615	0.575237	0.574586	0.574307	0.574241	0.574165	0.57423	0.573798	0.573946	0.573683	0.573399	0.573497	0.572791	0.572764	0.572277	0.572162	0.572277	0.572326	0.572277	0.572392	0.572244	0.572107	0.572534	0.572725	0.573289	0.573656	0.573984	0.57405	0.57463	0.575166	0.575533	0.575949	0.576304
MCI	Sample A, male	0.579606	0.580072	0.579498	0.580502	0.583351	0.583692	0.583351	0.584176	0.584032	0.583387	0.582885	0.581326	0.579928	0.579552	0.579659	0.580323	0.57991	0.580161	0.580717	0.580896	0.580878	0.58086	0.581505	0.581649	0.58276	0.583226	0.584785	0.588226	0.588226	0.590108	0.591326	0.592634	0.591935	0.592007	0.591774	0.591129	0.589695	0.588728	0.587473	0.586308	0.585054	0.583602	0.582599	0.581219	0.580412	0.580125	0.579821	0.58
MCI	Sample A, female	0.599836	0.600794	0.601149	0.60208	0.602764	0.603886	0.605255	0.605692	0.606924	0.606869	0.60769	0.609004	0.608347	0.607061	0.606678	0.60561	0.604625	0.605008	0.605309	0.603558	0.604871	0.60457	0.604735	0.604817	0.605884	0.607061	0.609086	0.610865	0.611138	0.612397	0.615161	0.614888	0.616366	0.616338	0.616338	0.617351	0.617871	0.619814	0.620197	0.620772	0.62006	0.619212	0.61798	0.616721	0.616147	0.61642	0.61705	0.617597
MCI	Sample B, all	0.56022	0.560305	0.561538	0.562375	0.564276	0.565142	0.566733	0.567476	0.567956	0.568737	0.568408	0.568342	0.565754	0.565471	0.56422	0.563448	0.56214	0.561124	0.560766	0.560606	0.560804	0.560634	0.559787	0.559768	0.559166	0.559194	0.558667	0.558376	0.558056	0.557849	0.557858	0.557849	0.557867	0.557886	0.558253	0.558263	0.558357	0.558639	0.558884	0.559354	0.560267	0.561792	0.562291	0.562893	0.564737	0.566008	0.566507	0.56742
MCI	Sample B, male	0.556412	0.556786	0.557448	0.560612	0.562079	0.562712	0.563805	0.565129	0.565474	0.565129	0.564323	0.56392	0.562194	0.562338	0.559605	0.559231	0.558771	0.557534	0.556441	0.556498	0.556556	0.556729	0.557477	0.557534	0.558829	0.559778	0.562396	0.566567	0.566998	0.571285	0.572292	0.574996	0.577211	0.577786	0.57885	0.577585	0.576261	0.573385	0.57022	0.567861	0.564524	0.562424	0.558742	0.557275	0.556642	0.556844	0.557131	0.558253
MCI	Sample B, female	0.57518	0.57631	0.57816	0.580678	0.582374	0.58443	0.58777	0.586434	0.587564	0.589054	0.589003	0.59075	0.587513	0.585355	0.584224	0.583094	0.582117	0.581141	0.580421	0.579085	0.577544	0.580113	0.578777	0.580473	0.582528	0.583299	0.584018	0.588335	0.588129	0.588284	0.591367	0.590391	0.591264	0.591059	0.592189	0.594245	0.596043	0.599846	0.602775	0.603083	0.604625	0.60519	0.605139	0.60591	0.605498	0.606166	0.606064	0.606269
mild NCD	Sample A, all	0.588793	0.589246	0.590204	0.591209	0.592283	0.592469	0.592748	0.592812	0.592313	0.592336	0.591894	0.591261	0.590692	0.590437	0.589438	0.589345	0.588985	0.588456	0.588369	0.588171	0.58802	0.587991	0.587625	0.587608	0.587109	0.587201	0.587231	0.58712	0.587155	0.587411	0.587434	0.587399	0.587428	0.587277	0.587318	0.587091	0.586853	0.586702	0.587201	0.587893	0.588311	0.588752	0.589194	0.58967	0.590657	0.591041	0.591871	0.592632
mild NCD	Sample A, male	0.565646	0.566299	0.568058	0.569291	0.57076	0.571123	0.570579	0.571195	0.570434	0.569727	0.5694	0.567206	0.566589	0.5661	0.565664	0.565991	0.565918	0.566607	0.567133	0.567333	0.567242	0.567732	0.569037	0.569255	0.571594	0.572791	0.574423	0.576182	0.576219	0.579483	0.579737	0.581387	0.579991	0.579465	0.578123	0.577143	0.575167	0.574514	0.572265	0.571087	0.570325	0.568983	0.567623	0.56697	0.565973	0.566372	0.566644	0.567695
mild NCD	Sample A, female	0.615415	0.615693	0.615817	0.616928	0.617669	0.619027	0.61983	0.620694	0.620694	0.620817	0.620879	0.622886	0.622824	0.622762	0.621805	0.621651	0.620972	0.619644	0.619953	0.619305	0.620509	0.620293	0.61983	0.620231	0.621095	0.621373	0.622484	0.623596	0.623009	0.622021	0.622793	0.623441	0.623503	0.624151	0.623812	0.623688	0.625108	0.626929	0.629893	0.629923	0.630201	0.630819	0.630448	0.629769	0.63014	0.628874	0.629399	0.628257
mild NCD	Sample B, all	0.57017	0.570589	0.570375	0.572277	0.572967	0.573508	0.57472	0.575177	0.57527	0.575736	0.575335	0.573881	0.572519	0.572408	0.571102	0.570972	0.570282	0.569816	0.569517	0.569293	0.569182	0.569182	0.568622	0.568482	0.568725	0.568585	0.568175	0.567932	0.56768	0.567699	0.567774	0.567886	0.567708	0.567643	0.567652	0.567858	0.567886	0.568175	0.567942	0.568203	0.569219	0.569825	0.571065	0.571186	0.572585	0.573787	0.574366	0.574981
mild NCD	Sample B, male	0.568817	0.569723	0.5706	0.572496	0.573797	0.57408	0.573967	0.574278	0.573939	0.574109	0.573231	0.572581	0.570883	0.570911	0.569355	0.56828	0.567855	0.5676	0.566044	0.564969	0.564912	0.56545	0.566667	0.567006	0.567799	0.568591	0.570402	0.574816	0.574505	0.577448	0.578891	0.580164	0.581041	0.580334	0.580249	0.579315	0.575948	0.574788	0.57292	0.570034	0.568732	0.567459	0.567261	0.566978	0.566129	0.565733	0.566469	0.567374
mild NCD	Sample B, female	0.573844	0.57518	0.576465	0.579651	0.581038	0.583607	0.585612	0.584943	0.585457	0.586485	0.58556	0.587205	0.585046	0.583556	0.581089	0.581089	0.580062	0.58001	0.58001	0.578469	0.578469	0.579188	0.578469	0.580678	0.581706	0.58258	0.583248	0.586896	0.586845	0.586999	0.589979	0.590031	0.591316	0.591161	0.59224	0.593679	0.596146	0.598664	0.601542	0.601285	0.603289	0.604522	0.604882	0.60519	0.60483	0.60555	0.606526	0.60668
amnestic MCI	Sample A, all	-0.0381625	-0.0398817	-0.0394873	-0.0402165	-0.0424267	-0.0419481	-0.0421617	-0.0429747	-0.0414163	-0.0404983	-0.0395726	-0.0370179	-0.0359363	-0.0350318	-0.032831	-0.0322916	-0.0321121	-0.0317122	-0.0318893	-0.0312371	-0.0324232	-0.0322918	-0.0326594	-0.0330985	-0.0324288	-0.0320189	-0.032055	-0.0302773	-0.0299819	-0.0271906	-0.0280956	-0.0266643	-0.0277222	-0.0268753	-0.027363	-0.0272004	-0.0286449	-0.0298815	-0.0305492	-0.0324561	-0.0339361	-0.0365694	-0.0374629	-0.0382842	-0.0398697	-0.040082	-0.0402591	-0.040792
amnestic MCI	Sample B, all	-0.0327416	-0.0344718	-0.0337469	-0.0349229	-0.0372884	-0.0367382	-0.0377386	-0.03891	-0.0386482	-0.0383018	-0.0384199	-0.0372829	-0.0364563	-0.0359215	-0.0339462	-0.0340176	-0.034218	-0.0343289	-0.0338911	-0.0326176	-0.0328059	-0.0324396	-0.0321955	-0.031491	-0.0301519	-0.0295094	-0.0286307	-0.0275978	-0.0275787	-0.0258047	-0.0267155	-0.0265932	-0.0283022	-0.0284245	-0.0294511	-0.0301121	-0.032217	-0.0332016	-0.0343272	-0.0365825	-0.0375321	-0.0401036	-0.0410208	-0.0413799	-0.043055	-0.0430687	-0.0432852	-0.0434901
amnestic mild NCD	Sample A, all	-0.0395289	-0.0411763	-0.0403268	-0.0412107	-0.0431852	-0.0425974	-0.0427286	-0.0432016	-0.0422557	-0.040774	-0.0397725	-0.0369088	-0.0358245	-0.0345522	-0.0320759	-0.0317126	-0.0313451	-0.0306822	-0.0309575	-0.0297278	-0.0308714	-0.030318	-0.0304313	-0.0305703	-0.0297534	-0.0291688	-0.0291138	-0.0277334	-0.0277072	-0.0251898	-0.0260711	-0.0253657	-0.0267467	-0.0263479	-0.0271128	-0.0274013	-0.0294668	-0.0304588	-0.0316598	-0.034256	-0.0358235	-0.0387065	-0.0398801	-0.0410214	-0.0430053	-0.0431547	-0.0435655	-0.0439967
amnestic mild NCD	Sample B, all	-0.0329468	-0.0346207	-0.0338594	-0.0350428	-0.0373698	-0.0367841	-0.0377477	-0.038901	-0.0385836	-0.0382271	-0.0383143	-0.0371165	-0.0363047	-0.0357928	-0.0337889	-0.0338702	-0.0340864	-0.0342154	-0.0337752	-0.0325173	-0.0326862	-0.0323303	-0.0320931	-0.031382	-0.0300327	-0.0293856	-0.0284986	-0.0274627	-0.027445	-0.0256784	-0.0266007	-0.0264962	-0.0281769	-0.0282991	-0.0293346	-0.0299584	-0.0320628	-0.0330095	-0.0341338	-0.0363659	-0.0372981	-0.0398663	-0.0407928	-0.0411325	-0.0428206	-0.0428489	-0.043086	-0.0433004
[truncated: 1,488 more columns]
