# Supplementary material for: Retinal nerve fibre layer thickness is associated with attention and predicts risk states of dementia
Source: Brain Commun. 2025 Dec 5;7(6):fcaf464. doi: 10.1093/braincomms/fcaf464 (PMC12679710; doi:10.1093/braincomms/fcaf464)
Supplement: fcaf464_Supplementary_Data [file fcaf464_supplementary_data.zip › Supplementary-Table-4.xlsx]

## Sheet: uni-domain
dataset	sector.min	sector.min.label	sector.max	sector.max.label	single.min	single.min.label	single.max	single.max.label	rnfltMeanG	rnfltMeanT	rnfltMeanTS	rnfltMeanTI	rnfltMeanN	rnfltMeanNS	rnfltMeanNI	rnflt1	rnflt2	rnflt3	rnflt4	rnflt5	rnflt6	rnflt7	rnflt8	rnflt9	rnflt10	rnflt11	rnflt12	rnflt13	rnflt14	rnflt15	rnflt16	rnflt17	rnflt18	rnflt19	rnflt20	rnflt21	rnflt22	rnflt23	rnflt24	rnflt25	rnflt26	rnflt27	rnflt28	rnflt29	rnflt30	rnflt31	rnflt32	rnflt33	rnflt34
rnflt_predicts_amnestic_mci_Sample_A	0.637071	rnfltMeanNS	0.695489	rnfltMeanT	0.630731	rnflt228	0.727628	rnflt688	0.639945	0.695489	0.6583	0.648423	0.649823	0.637071	0.640683	0.661212	0.663681	0.663608	0.665819	0.670094	0.670758	0.670721	0.671716	0.67061	0.669652	0.667478	0.663276	0.662133	0.660806	0.656973	0.656531	0.657563	0.658079	0.657268	0.656642	0.659332	0.660032	0.66077	0.661138	0.661175	0.661322	0.661028	0.659258	0.658374	0.654872	0.655573	0.652329	0.653619	0.651777
rnflt_predicts_amnestic_mci_Sample_B	0.647455	rnfltMeanNI	0.715273	rnfltMeanT	0.634788	rnflt487	0.769758	rnflt688	0.649636	0.715273	0.668545	0.647879	0.658545	0.653818	0.647455	0.664848	0.668606	0.668424	0.671212	0.675273	0.674061	0.674909	0.676727	0.676424	0.676	0.676788	0.674485	0.672424	0.671091	0.667818	0.667758	0.667818	0.666545	0.666606	0.664	0.666	0.667273	0.666727	0.666424	0.664364	0.663818	0.662424	0.661455	0.661515	0.658121	0.657939	0.656303	0.658242	0.657212
rnflt_predicts_amnestic_mci_Sample_A.male	0.648148	rnfltMeanG	0.694222	rnfltMeanT	0.640296	rnflt532	0.76637	rnflt682	0.648148	0.694222	0.648148	0.649481	0.648296	0.652741	0.648741	0.658815	0.664148	0.664593	0.671852	0.677037	0.678519	0.677333	0.680148	0.676	0.673185	0.669926	0.663556	0.660889	0.660296	0.656296	0.655556	0.656593	0.655407	0.65437	0.653926	0.655407	0.657481	0.657185	0.657333	0.655556	0.656	0.657333	0.656593	0.659259	0.656889	0.658815	0.658222	0.661333	0.661778
rnflt_predicts_amnestic_mci_Sample_B.male	0.664921	rnfltMeanG	0.702376	rnfltMeanT	0.658478	rnflt424	0.768627	rnflt682	0.664921	0.702376	0.66915	0.667539	0.666734	0.667137	0.68828	0.666331	0.668546	0.672171	0.677205	0.681836	0.68385	0.683045	0.684454	0.684656	0.683649	0.682038	0.681434	0.67801	0.676601	0.675594	0.675393	0.675191	0.675997	0.675795	0.677004	0.677406	0.680226	0.679823	0.680427	0.681836	0.681635	0.680427	0.678816	0.680226	0.679823	0.678615	0.679621	0.68083	0.682642
rnflt_predicts_amnestic_mci_Sample_A.female	0.699486	rnfltMeanN	0.763914	rnfltMeanT	0.693587	rnflt580	0.785088	rnflt132	0.716727	0.763914	0.760738	0.716878	0.699486	0.701301	0.708863	0.744404	0.742136	0.738808	0.739262	0.739413	0.73775	0.737901	0.737447	0.735178	0.735783	0.733666	0.731549	0.732607	0.733061	0.731246	0.732759	0.732002	0.732154	0.735632	0.733969	0.735027	0.733061	0.736993	0.737447	0.739111	0.739262	0.740169	0.737901	0.733515	0.729734	0.728675	0.724138	0.722626	0.717786
rnflt_predicts_amnestic_mci_Sample_B.female	0.680456	rnfltMeanNI	0.803657	rnfltMeanT	0.677158	rnflt525	0.814748	rnflt685	0.757494	0.803657	0.797962	0.715528	0.696643	0.763489	0.680456	0.754197	0.754796	0.751499	0.746103	0.7494	0.743405	0.746703	0.752398	0.75	0.752098	0.752098	0.751199	0.755396	0.753297	0.7494	0.747902	0.751499	0.751499	0.7503	0.7494	0.745504	0.740408	0.741906	0.740108	0.739508	0.736211	0.732614	0.730815	0.726019	0.720324	0.718525	0.716127	0.714628	0.711631
rnflt_predicts_amnestic_mildNCD_Sample_A	0.620221	rnfltMeanNS	0.710703	rnfltMeanT	0.616912	rnflt223	0.752778	rnflt688	0.629616	0.710703	0.655229	0.630106	0.633538	0.620221	0.627042	0.658088	0.662173	0.662541	0.664583	0.669118	0.668832	0.671078	0.673815	0.671609	0.669118	0.666871	0.662459	0.658783	0.65723	0.65241	0.65143	0.651389	0.65049	0.649714	0.648815	0.652002	0.651511	0.652042	0.652206	0.650858	0.650245	0.650082	0.646855	0.647345	0.641585	0.643015	0.640523	0.642688	0.641299
rnflt_predicts_amnestic_mildNCD_Sample_B	0.648815	rnfltMeanNI	0.715745	rnfltMeanT	0.635502	rnflt489	0.769544	rnflt688	0.650638	0.715745	0.669848	0.64924	0.659088	0.655745	0.648815	0.666201	0.66997	0.670213	0.67307	0.676839	0.675562	0.676596	0.678419	0.677386	0.67696	0.67769	0.675562	0.673435	0.672036	0.669483	0.669179	0.669726	0.668754	0.666991	0.665653	0.667538	0.668815	0.668389	0.667173	0.66535	0.66462	0.663587	0.66231	0.662188	0.658723	0.659149	0.657568	0.659696	0.658723
rnflt_predicts_amnestic_mildNCD_Sample_A.male	0.64351	rnfltMeanN	0.692035	rnfltMeanT	0.635693	rnflt537	0.765044	rnflt681	0.643953	0.692035	0.644248	0.645133	0.64351	0.647493	0.6441	0.653245	0.658997	0.662684	0.668142	0.673304	0.676106	0.675074	0.676844	0.671829	0.669764	0.666077	0.660914	0.65649	0.65649	0.651475	0.65	0.651917	0.652212	0.650737	0.650295	0.65118	0.65413	0.65413	0.65472	0.652802	0.653245	0.653245	0.653392	0.656195	0.652507	0.655015	0.653245	0.657522	0.657522
rnflt_predicts_amnestic_mildNCD_Sample_B.male	0.665789	rnfltMeanG	0.703441	rnfltMeanT	0.660121	rnflt424	0.768623	rnflt682	0.665789	0.703441	0.669838	0.669028	0.668016	0.668826	0.690688	0.669028	0.671053	0.674089	0.678138	0.683603	0.684211	0.683806	0.686842	0.68664	0.686032	0.683401	0.681984	0.680162	0.677935	0.676316	0.675709	0.674899	0.676923	0.676923	0.677733	0.67834	0.680972	0.681984	0.682591	0.683603	0.683401	0.681377	0.680567	0.680162	0.680364	0.680364	0.680769	0.681579	0.683401
rnflt_predicts_amnestic_mildNCD_Sample_A.female	0.680586	rnfltMeanN	0.788828	rnfltMeanT	0.669414	rnflt398	0.792674	rnflt64	0.714103	0.788828	0.765751	0.691575	0.680586	0.69707	0.684066	0.739927	0.74359	0.739744	0.739194	0.739011	0.734432	0.736447	0.739377	0.737912	0.737363	0.736447	0.734249	0.734982	0.733883	0.732418	0.732234	0.729121	0.727473	0.731685	0.72674	0.728755	0.726923	0.728755	0.730037	0.728388	0.727839	0.727656	0.724359	0.719414	0.714103	0.711722	0.707692	0.707692	0.704212
rnflt_predicts_amnestic_mildNCD_Sample_B.female	0.680156	rnfltMeanNI	0.803357	rnfltMeanT	0.676859	rnflt525	0.814748	rnflt685	0.757794	0.803357	0.798261	0.717326	0.696643	0.763789	0.680156	0.752998	0.754496	0.751199	0.746103	0.7494	0.743106	0.746403	0.752098	0.749101	0.751199	0.752698	0.750899	0.754197	0.752698	0.7494	0.747602	0.7506	0.751199	0.7503	0.748801	0.744904	0.739808	0.741307	0.740108	0.738909	0.736511	0.732614	0.730815	0.726019	0.720024	0.718525	0.716127	0.714628	0.711631
[truncated: 734 more columns]
